# Supplementary material for: Distinct mucosal and systemic immunological characteristics in transgender women potentially relating to HIV acquisition
Source: JCI Insight. 2023 Aug 22;8(16):e169272. doi: 10.1172/jci.insight.169272 (PMC10543719; doi:10.1172/jci.insight.169272)
Supplement: Supporting data values [file jciinsight-8-169272-s119.xlsx]

## Sheet: Fig 1B
Vaginal	Neo- vaginal
35.4
60
30.1
2.16
16.2
24.5
6.84
10.2
	0
	24.6
	1.16
	17.4
	0.81
	1.45
	22.7

## Sheet: Fig 1C
Vaginal	Neo- vaginal
5.22
24.4
7.46
1.73
38
4.74
3.52
3.62
	84
	66.7
	63.7
	61.1
	91.9
	65.2
	77.3

## Sheet: Fig 1D
Vaginal	Neo- vaginal
6.8
2.5
4
1.2
0.4
5.2
1.9
2.8
	0
	0.4
	0
	0.3
	0
	0
	0.3

## Sheet: Fig 1E
Vaginal	Neo- vaginal
33.1
74.2
51.5
26.7
65.2
12.3
63.5
34.6
	0
	14.3
	60
	7.69
	26
	0
	0

## Sheet: Fig 2A
Vaginal	Neo- vaginal
1.03
2.5
3.2
0
4.35
1.12
2.99
0.96
	10
	76
	20
	84.6
	0
	89
	28

## Sheet: Fig 2B
Vaginal	Neo- vaginal
6.98
3.75
6.13
46.7
21.7
7.46
6.59
6.73
	0
	2.38
	0
	0
	0
	0
	0

## Sheet: Fig 2C
Vaginal	Neo- vaginal
1.56
2.36
3.63
15
6.67
6.06
3.77
0
	0
	24
	0
	38.9
	0
	0
	0

## Sheet: Fig 2D
Vaginal	Neo- vaginal
6.25
3.37
10.4
25
33.3
15.2
5.66
22.2
	0
	2.38
	0
	0
	0
	0
	0

## Sheet: Fig 2E
Vaginal	Neo- vaginal
0
3.07
1.08
16.7
1.85
2.33
2.7
	12
	43
	0.36
	79.1
	3.54
	22.2
	5.88

## Sheet: Fig 2F
Vaginal	Neo- vaginal
15.8
18.4
37.6
0
53.7
13.5
9.3
2.7
	2
	9.65
	0
	1.1
	0
	0
	0

[truncated: 34 more sheets: Fig 2G, Fig 2H, Fig 2I, Fig 4A, Fig 4B, Fig 4C, Fig 4D, Fig 4E, Fig 4F, Fig 5A, Fig 5B, Fig 5C, Fig 5D, Fig 5E, Fig 6A, Fig 6B, Fig 6C, Fig 6F, Fig 6G, Fig 6H …]
